# Supplementary material for: Relationships between Sex and Adaptation to Physical Exercise in Young Athletes: A Pilot Study
Source: Healthcare (Basel). 2022 Feb 11;10(2):358. doi: 10.3390/healthcare10020358 (PMC8871996; doi:10.3390/healthcare10020358)
Supplement: Supplementary file 1 [file healthcare-10-00358-s001.zip]

Archive with 1 entries (1 files):
- healthcare-1500232-supplementary.pdf
